# Supplementary material for: Synergistic Effects of Soil-Based Irrigation and Manure Substitution for Partial Chemical Fertilizer on Potato Productivity and Profitability in Semiarid Northern China
Source: Plants (Basel). 2024 Jun 13;13(12):1636. doi: 10.3390/plants13121636 (PMC11207225; doi:10.3390/plants13121636)
Supplement: Supplementary file 1 [file plants-13-01636-s001.zip]

Archive with 1 entries (1 files):
- plants-3011703-supplementary.pdf
